# Supplementary material for: On-Resin Assembly of Macrocyclic Inhibitors of Cryptococcus neoformans May1: A Pathway to Potent Antifungal Agents
Source: J Med Chem. 2025 Apr 22;68(9):9623–37. doi: 10.1021/acs.jmedchem.5c00396 (PMC12067429; doi:10.1021/acs.jmedchem.5c00396)
Supplement: Supplementary file 2 — jm5c00396_si_002.csv [file jm5c00396_si_002.csv]

Compound	SMILES	MayI Ki (nM)	HIV-1 Pr WT Ki (µM)	Pepsin porcine Ki (µM)	Renin human Ki (µM)	Cathepsin D human Ki (nM)	Cathepsin E human Ki (nM)	CCRF-CEM CC50 (µM)	HL-60 CC50 (µM)	MCF-7 CC50 (µM)	HeLa CC50 (µM)
1	O[C@@H](CC(N[C@@H](C)C(NCCCCCCCCCCC1)=O)=O)[C@@H](NC1=O)CC2=CC=CC=C2	12
2	O[C@@H](CC(N[C@@H](C(C)C)C(NCCCCCCCCCCC1)=O)=O)[C@@H](NC1=O)CC2=CC=CC=C2	3.2
3	O[C@@H](CC(N[C@@H]([C@@H](C)CC)C(NCCCCCCCCCCC1)=O)=O)[C@@H](NC1=O)CC2=CC=CC=C2	8
4	O[C@@H](CC(N[C@@H]([C@@H](C)O)C(NCCCCCCCCCCC1)=O)=O)[C@@H](NC1=O)CC2=CC=CC=C2	43
5	O[C@@H](CC(N[C@@H](C1=CC=CC=C1)C(NCCCCCCCCCCC2)=O)=O)[C@@H](NC2=O)CC3=CC=CC=C3	59
6	O[C@@H](CC(N[C@@H](CC1=CC=CC=C1)C(NCCCCCCCCCCC2)=O)=O)[C@@H](NC2=O)CC3=CC=CC=C3	10
7	O[C@@H](CC(N[C@@H](CC1=CC=CN=C1)C(NCCCCCCCCCCC2)=O)=O)[C@@H](NC2=O)CC3=CC=CC=C3	3.1
8	O[C@@H](CC(N[C@@H](CCCCNC(C)=O)C(NCCCCCCCCCCC1)=O)=O)[C@@H](NC1=O)CC2=CC=CC=C2	3.3
9	O[C@@H](CC(N[C@@H](CCCCNC(OC)=O)C(NCCCCCCCCCCC1)=O)=O)[C@@H](NC1=O)CC2=CC=CC=C2	0.4	>500	7.6	>100	64	26	>100	>100	>100	>100
10	O[C@@H](CC(N[C@@H](C(C)C)C(NCCCCCCCCCCC1)=O)=O)[C@@H](NC1=O)CC(C)C	25
11	O[C@@H](CC(N[C@@H](C(C)C)C(NCCCCCCCCCCC1)=O)=O)[C@@H](NC1=O)CC2CCCCC2	50
12	O[C@@H](CC(N[C@@H](C(C)C)C(NCCCCCCCCCCC1)=O)=O)[C@@H](NC1=O)CSCCN2CCCCC2	180
13	O[C@@H](CC(N[C@@H](C(C)C)C(NCCCCCCCCCCC1)=O)=O)[C@@H](NC1=O)CS	78
14	O[C@@H](CC(N[C@@H](C(C)C)C(NCCCCCCCCCCC1)=O)=O)[C@@H](NC1=O)CC2=CSC=N2	43
15	O[C@@H](CC(N[C@@H](C(C)C)C(NCCCCCCCCCCC1)=O)=O)[C@@H](NC1=O)CC2=CC=C(F)C=C2	10
16	O=C(N[C@@H](C(C)C)C(NCCCCCCCCCCC1)=O)C[C@H](O)[C@@H](NC1=O)CC2=CC=C(F)C(F)=C2	16
17	O[C@@H](CC(N[C@@H](C(C)C)C(NCCCCCCCCCCC1)=O)=O)[C@@H](NC1=O)CC2=CC=C(Cl)C(Cl)=C2	23
18	O=C(N[C@@H](C(C)C)C(NCCCCCCCCCCC1)=O)C[C@H](O)[C@@H](NC1=O)CC2=CC(C=CC=C3)=C3C=C2	280
19	O=C(NCCCCCCCCCC1)[C@H](C(C)C)NC(C[C@H](O)[C@@H](NC1=O)CC2=CC=CC=C2)=O	6.2
20	O[C@@H](CC(N[C@@H](C(C)C)C(NCCCCCCCCCCCC1)=O)=O)[C@@H](NC1=O)CC2=CC=CC=C2	2
21	O=C(CCCCCCCCCCCCCNC([C@H](C(C)C)N1)=O)N[C@@H](CC2=CC=CC=C2)[C@@H](O)CC1=O	3.6
22	O=C(CCCCCCCCCCCCCCNC([C@H](C(C)C)N1)=O)N[C@@H](CC2=CC=CC=C2)[C@@H](O)CC1=O	18
23	O=C(CCOCCOCCOCCNC([C@H](C(C)C)N1)=O)N[C@@H](CC2=CC=CC=C2)[C@@H](O)CC1=O	310
24	O[C@@H](CC(N[C@@H](C(C)C)C(NCCCCCCCCCCCO1)=O)=O)[C@@H](NC1=O)CC2=CC=CC=C2	12
25	O=C(CCCCCCCCCCCCCNC([C@H](CC1=CC=CN=C1)N2)=O)N[C@@H](CC3=CC=CC=C3)[C@@H](O)CC2=O	0.18	>500	1.9	>500	37	91	9.9	14.4	19.3	34.1
26	O=C(CCOCCOCCOCCNC([C@H](CC1=CC=CN=C1)N2)=O)N[C@@H](CC3=CC=CC=C3)[C@@H](O)CC2=O	270
